# Supplementary material for: Mangostanaxanthone IV Ameliorates Streptozotocin-Induced Neuro-Inflammation, Amyloid Deposition, and Tau Hyperphosphorylation via Modulating PI3K/Akt/GSK-3β Pathway
Source: Biology (Basel). 2021 Dec 8;10(12):1298. doi: 10.3390/biology10121298 (PMC8698304; doi:10.3390/biology10121298)
Supplement: Supplementary file 1 [file biology-10-01298-s001.zip]

Archive with 1 entries (1 files):
- biology-1452918-supplementary.pdf
